# Supplementary material for: Long-Term Patency of Venous Conduits Targeting the Right Coronary Artery System—Single Is Superior to Sequential bypass Grafting
Source: J Cardiovasc Dev Dis. 2022 Aug 26;9(9):285. doi: 10.3390/jcdd9090285 (PMC9506273; doi:10.3390/jcdd9090285)
Supplement: Supplementary file 1 [file jcdd-09-00285-s001.zip]

Archive with 1 entries (1 files):
- jcdd-1866677-supplementary.pdf
